# Supplementary material for: Genomic mapping identifies two genetic variants in the MC1R gene for coat colour variation in Chinese Tan sheep
Source: PLoS One. 2020 Aug 20;15(8):e0235426. doi: 10.1371/journal.pone.0235426 (PMC7444486; doi:10.1371/journal.pone.0235426)
Supplement: S1 File — (MAP) [file pone.0235426.s001.map]

1	1:17218	0	17218
1	1:20658	0	20658
1	1:28296	0	28296
1	1:31152	0	31152
1	1:38175	0	38175
1	1:38264	0	38264
1	1:52919	0	52919
1	1:55363	0	55363
1	1:62311	0	62311
1	1:62367	0	62367
1	1:64468	0	64468
1	1:76686	0	76686
1	1:89572	0	89572
1	1:104800	0	104800
1	1:112239	0	112239
1	1:112316	0	112316
1	1:120223	0	120223
1	1:132738	0	132738
1	1:139294	0	139294
1	1:146717	0	146717
1	1:152000	0	152000
1	1:156858	0	156858
1	1:169894	0	169894
1	1:177704	0	177704
1	1:183304	0	183304
1	1:186768	0	186768
1	1:189053	0	189053
1	1:201366	0	201366
1	1:211977	0	211977
1	1:212045	0	212045
1	1:232141	0	232141
1	1:250825	0	250825
1	1:257041	0	257041
1	1:277602	0	277602
1	1:310089	0	310089
1	1:320444	0	320444
1	1:334497	0	334497
1	1:336789	0	336789
1	1:351221	0	351221
1	1:352600	0	352600
1	1:354903	0	354903
1	1:356146	0	356146
1	1:357652	0	357652
1	1:367514	0	367514
1	1:373313	0	373313
1	1:373938	0	373938
1	1:382187	0	382187
1	1:392552	0	392552
1	1:392641	0	392641
1	1:394594	0	394594
1	1:394914	0	394914
1	1:401196	0	401196
1	1:402873	0	402873
1	1:407549	0	407549
1	1:407682	0	407682
1	1:409769	0	409769
1	1:413880	0	413880
1	1:423542	0	423542
1	1:423591	0	423591
1	1:434493	0	434493
1	1:445916	0	445916
1	1:456087	0	456087
1	1:464826	0	464826
1	1:468667	0	468667
1	1:478087	0	478087
1	1:479631	0	479631
1	1:481512	0	481512
1	1:482246	0	482246
1	1:495774	0	495774
1	1:501662	0	501662
1	1:523820	0	523820
1	1:526860	0	526860
1	1:539387	0	539387
1	1:558248	0	558248
1	1:569564	0	569564
1	1:570378	0	570378
1	1:580814	0	580814
1	1:589909	0	589909
1	1:596277	0	596277
1	1:601839	0	601839
1	1:638027	0	638027
1	1:640189	0	640189
1	1:672612	0	672612
1	1:695986	0	695986
1	1:717798	0	717798
1	1:718108	0	718108
1	1:722255	0	722255
1	1:753265	0	753265
1	1:755474	0	755474
1	1:771328	0	771328
1	1:783828	0	783828
1	1:784057	0	784057
1	1:785434	0	785434
1	1:791500	0	791500
1	1:792698	0	792698
1	1:792833	0	792833
1	1:794340	0	794340
1	1:796379	0	796379
1	1:810365	0	810365
1	1:813399	0	813399
1	1:819479	0	819479
1	1:821306	0	821306
1	1:822142	0	822142
1	1:827883	0	827883
1	1:832887	0	832887
1	1:836453	0	836453
1	1:844243	0	844243
1	1:846971	0	846971
1	1:851040	0	851040
1	1:852009	0	852009
1	1:875861	0	875861
1	1:912507	0	912507
1	1:919373	0	919373
1	1:935222	0	935222
1	1:937529	0	937529
1	1:952759	0	952759
1	1:971192	0	971192
1	1:972624	0	972624
1	1:973690	0	973690
1	1:976511	0	976511
1	1:980972	0	980972
1	1:990789	0	990789
1	1:999877	0	999877
1	1:1010319	0	1010319
1	1:1010388	0	1010388
1	1:1026336	0	1026336
1	1:1026404	0	1026404
1	1:1037519	0	1037519
1	1:1037958	0	1037958
1	1:1075944	0	1075944
1	1:1076118	0	1076118
1	1:1076136	0	1076136
1	1:1089734	0	1089734
1	1:1114491	0	1114491
1	1:1114557	0	1114557
1	1:1115792	0	1115792
1	1:1123474	0	1123474
1	1:1130927	0	1130927
1	1:1130929	0	1130929
1	1:1132333	0	1132333
1	1:1139295	0	1139295
1	1:1142283	0	1142283
1	1:1144284	0	1144284
1	1:1144404	0	1144404
1	1:1146938	0	1146938
1	1:1160510	0	1160510
1	1:1162270	0	1162270
1	1:1173564	0	1173564
1	1:1180783	0	1180783
1	1:1191767	0	1191767
1	1:1193562	0	1193562
1	1:1219357	0	1219357
1	1:1220594	0	1220594
1	1:1246467	0	1246467
1	1:1266016	0	1266016
1	1:1278448	0	1278448
1	1:1278651	0	1278651
1	1:1280232	0	1280232
1	1:1282340	0	1282340
1	1:1297796	0	1297796
1	1:1301304	0	1301304
1	1:1301389	0	1301389
1	1:1302805	0	1302805
1	1:1304708	0	1304708
1	1:1318061	0	1318061
1	1:1318757	0	1318757
1	1:1320417	0	1320417
1	1:1328228	0	1328228
1	1:1335308	0	1335308
1	1:1344436	0	1344436
1	1:1356468	0	1356468
1	1:1356963	0	1356963
1	1:1372499	0	1372499
1	1:1384080	0	1384080
1	1:1384186	0	1384186
1	1:1386964	0	1386964
1	1:1390706	0	1390706
1	1:1403216	0	1403216
1	1:1406257	0	1406257
1	1:1416981	0	1416981
1	1:1438701	0	1438701
1	1:1438970	0	1438970
1	1:1447740	0	1447740
1	1:1456959	0	1456959
1	1:1457024	0	1457024
1	1:1466543	0	1466543
1	1:1477778	0	1477778
1	1:1482770	0	1482770
1	1:1488483	0	1488483
1	1:1498879	0	1498879
1	1:1500425	0	1500425
1	1:1503493	0	1503493
1	1:1503754	0	1503754
1	1:1513820	0	1513820
1	1:1517885	0	1517885
1	1:1518885	0	1518885
1	1:1519659	0	1519659
1	1:1519842	0	1519842
1	1:1520902	0	1520902
1	1:1521964	0	1521964
1	1:1525877	0	1525877
1	1:1543892	0	1543892
1	1:1544456	0	1544456
1	1:1545886	0	1545886
1	1:1547076	0	1547076
1	1:1550996	0	1550996
1	1:1551054	0	1551054
1	1:1552632	0	1552632
1	1:1560497	0	1560497
1	1:1561814	0	1561814
1	1:1562082	0	1562082
1	1:1563059	0	1563059
1	1:1569853	0	1569853
1	1:1573268	0	1573268
1	1:1583698	0	1583698
1	1:1593942	0	1593942
1	1:1607109	0	1607109
1	1:1621537	0	1621537
1	1:1621648	0	1621648
1	1:1623641	0	1623641
1	1:1628054	0	1628054
1	1:1630440	0	1630440
1	1:1633295	0	1633295
1	1:1637315	0	1637315
1	1:1649007	0	1649007
1	1:1653687	0	1653687
1	1:1658730	0	1658730
1	1:1658879	0	1658879
1	1:1666862	0	1666862
1	1:1675087	0	1675087
1	1:1675198	0	1675198
1	1:1680427	0	1680427
1	1:1680828	0	1680828
1	1:1680922	0	1680922
1	1:1694414	0	1694414
1	1:1694664	0	1694664
1	1:1695252	0	1695252
1	1:1696848	0	1696848
1	1:1708340	0	1708340
1	1:1711169	0	1711169
1	1:1719331	0	1719331
1	1:1728334	0	1728334
1	1:1734828	0	1734828
1	1:1737111	0	1737111
1	1:1738285	0	1738285
1	1:1746865	0	1746865
1	1:1747365	0	1747365
1	1:1748162	0	1748162
1	1:1750120	0	1750120
1	1:1755663	0	1755663
1	1:1760474	0	1760474
1	1:1760781	0	1760781
1	1:1761734	0	1761734
1	1:1763887	0	1763887
1	1:1764026	0	1764026
1	1:1766145	0	1766145
1	1:1778862	0	1778862
1	1:1779605	0	1779605
1	1:1779624	0	1779624
1	1:1781704	0	1781704
1	1:1792381	0	1792381
1	1:1795177	0	1795177
1	1:1800947	0	1800947
1	1:1806294	0	1806294
1	1:1815740	0	1815740
1	1:1819867	0	1819867
1	1:1826913	0	1826913
1	1:1829382	0	1829382
1	1:1843965	0	1843965
1	1:1844184	0	1844184
1	1:1844348	0	1844348
1	1:1857520	0	1857520
1	1:1859816	0	1859816
1	1:1863264	0	1863264
1	1:1865673	0	1865673
1	1:1877325	0	1877325
1	1:1877960	0	1877960
1	1:1880832	0	1880832
1	1:1883003	0	1883003
1	1:1883334	0	1883334
1	1:1889676	0	1889676
1	1:1891707	0	1891707
1	1:1892471	0	1892471
1	1:1903740	0	1903740
1	1:1904111	0	1904111
1	1:1928858	0	1928858
1	1:1941587	0	1941587
1	1:1948424	0	1948424
1	1:1949413	0	1949413
1	1:1963532	0	1963532
1	1:1965314	0	1965314
1	1:1965627	0	1965627
1	1:1966718	0	1966718
1	1:1967222	0	1967222
1	1:1967274	0	1967274
1	1:1974585	0	1974585
1	1:1974773	0	1974773
1	1:1975583	0	1975583
1	1:1986057	0	1986057
1	1:1989195	0	1989195
1	1:1993982	0	1993982
1	1:1994076	0	1994076
1	1:1996309	0	1996309
1	1:2008214	0	2008214
1	1:2011394	0	2011394
1	1:2036743	0	2036743
1	1:2038137	0	2038137
1	1:2038333	0	2038333
1	1:2047109	0	2047109
1	1:2047345	0	2047345
1	1:2062828	0	2062828
1	1:2063761	0	2063761
1	1:2065467	0	2065467
1	1:2086186	0	2086186
1	1:2090225	0	2090225
1	1:2099349	0	2099349
1	1:2104223	0	2104223
1	1:2111220	0	2111220
1	1:2114386	0	2114386
1	1:2114406	0	2114406
1	1:2126668	0	2126668
1	1:2133010	0	2133010
1	1:2133014	0	2133014
1	1:2135362	0	2135362
1	1:2135440	0	2135440
1	1:2138737	0	2138737
1	1:2146727	0	2146727
1	1:2147622	0	2147622
1	1:2151559	0	2151559
1	1:2151868	0	2151868
1	1:2154070	0	2154070
1	1:2156253	0	2156253
1	1:2159134	0	2159134
1	1:2163819	0	2163819
1	1:2164128	0	2164128
1	1:2165369	0	2165369
1	1:2165426	0	2165426
1	1:2165777	0	2165777
1	1:2170849	0	2170849
1	1:2172422	0	2172422
1	1:2176129	0	2176129
1	1:2186197	0	2186197
1	1:2186390	0	2186390
1	1:2192077	0	2192077
1	1:2192573	0	2192573
1	1:2199554	0	2199554
1	1:2204741	0	2204741
1	1:2207484	0	2207484
1	1:2216404	0	2216404
1	1:2221877	0	2221877
1	1:2222953	0	2222953
1	1:2224530	0	2224530
1	1:2225605	0	2225605
1	1:2225681	0	2225681
1	1:2235120	0	2235120
1	1:2246257	0	2246257
1	1:2247181	0	2247181
1	1:2247531	0	2247531
1	1:2247586	0	2247586
1	1:2252766	0	2252766
1	1:2257351	0	2257351
1	1:2266416	0	2266416
1	1:2266537	0	2266537
1	1:2268988	0	2268988
1	1:2279325	0	2279325
1	1:2284542	0	2284542
1	1:2284790	0	2284790
1	1:2285769	0	2285769
1	1:2288963	0	2288963
1	1:2298871	0	2298871
1	1:2299128	0	2299128
1	1:2299215	0	2299215
1	1:2312976	0	2312976
1	1:2316546	0	2316546
1	1:2317262	0	2317262
1	1:2317463	0	2317463
1	1:2318161	0	2318161
1	1:2324254	0	2324254
1	1:2324375	0	2324375
1	1:2327347	0	2327347
1	1:2329042	0	2329042
1	1:2335766	0	2335766
1	1:2336357	0	2336357
1	1:2339635	0	2339635
1	1:2343898	0	2343898
1	1:2346207	0	2346207
1	1:2348153	0	2348153
1	1:2353393	0	2353393
1	1:2353734	0	2353734
1	1:2354943	0	2354943
1	1:2363122	0	2363122
1	1:2368423	0	2368423
1	1:2376257	0	2376257
1	1:2376656	0	2376656
1	1:2399114	0	2399114
1	1:2399600	0	2399600
1	1:2401891	0	2401891
1	1:2407510	0	2407510
1	1:2412532	0	2412532
1	1:2424491	0	2424491
1	1:2425229	0	2425229
1	1:2438373	0	2438373
1	1:2446755	0	2446755
1	1:2447945	0	2447945
1	1:2452678	0	2452678
1	1:2468069	0	2468069
1	1:2471432	0	2471432
1	1:2472100	0	2472100
1	1:2479464	0	2479464
1	1:2485478	0	2485478
1	1:2487406	0	2487406
1	1:2496393	0	2496393
1	1:2506687	0	2506687
1	1:2516375	0	2516375
1	1:2521359	0	2521359
1	1:2522976	0	2522976
1	1:2526625	0	2526625
1	1:2533256	0	2533256
1	1:2536446	0	2536446
1	1:2539850	0	2539850
1	1:2541019	0	2541019
1	1:2541957	0	2541957
1	1:2546815	0	2546815
1	1:2547632	0	2547632
1	1:2556012	0	2556012
1	1:2556223	0	2556223
1	1:2556917	0	2556917
1	1:2563995	0	2563995
1	1:2573646	0	2573646
1	1:2576526	0	2576526
1	1:2576910	0	2576910
1	1:2582435	0	2582435
1	1:2590671	0	2590671
1	1:2603110	0	2603110
1	1:2608483	0	2608483
1	1:2619713	0	2619713
1	1:2631573	0	2631573
1	1:2633797	0	2633797
1	1:2634324	0	2634324
1	1:2635118	0	2635118
1	1:2651948	0	2651948
1	1:2653449	0	2653449
1	1:2655200	0	2655200
1	1:2655559	0	2655559
1	1:2656397	0	2656397
1	1:2664127	0	2664127
1	1:2665331	0	2665331
1	1:2665372	0	2665372
1	1:2669207	0	2669207
1	1:2673407	0	2673407
1	1:2674074	0	2674074
1	1:2678771	0	2678771
1	1:2683113	0	2683113
1	1:2688910	0	2688910
1	1:2693224	0	2693224
1	1:2693930	0	2693930
1	1:2697638	0	2697638
1	1:2697902	0	2697902
1	1:2698083	0	2698083
1	1:2698407	0	2698407
1	1:2704602	0	2704602
1	1:2707626	0	2707626
1	1:2719459	0	2719459
1	1:2721556	0	2721556
1	1:2731865	0	2731865
1	1:2746484	0	2746484
1	1:2746564	0	2746564
1	1:2753724	0	2753724
1	1:2760551	0	2760551
1	1:2763872	0	2763872
1	1:2766230	0	2766230
1	1:2776402	0	2776402
1	1:2776578	0	2776578
1	1:2776579	0	2776579
1	1:2785458	0	2785458
1	1:2787015	0	2787015
1	1:2794434	0	2794434
1	1:2794552	0	2794552
1	1:2807914	0	2807914
1	1:2808944	0	2808944
1	1:2819894	0	2819894
1	1:2824598	0	2824598
1	1:2833077	0	2833077
1	1:2836390	0	2836390
1	1:2838035	0	2838035
1	1:2842129	0	2842129
1	1:2852655	0	2852655
1	1:2852786	0	2852786
1	1:2856932	0	2856932
1	1:2859647	0	2859647
1	1:2865658	0	2865658
1	1:2867030	0	2867030
1	1:2870378	0	2870378
1	1:2878671	0	2878671
1	1:2878885	0	2878885
1	1:2881227	0	2881227
1	1:2887631	0	2887631
1	1:2900794	0	2900794
1	1:2901741	0	2901741
1	1:2906205	0	2906205
1	1:2907598	0	2907598
1	1:2909257	0	2909257
1	1:2909976	0	2909976
1	1:2914442	0	2914442
1	1:2919118	0	2919118
1	1:2919218	0	2919218
1	1:2921113	0	2921113
1	1:2929188	0	2929188
1	1:2932116	0	2932116
1	1:2937953	0	2937953
1	1:2940195	0	2940195
1	1:2944597	0	2944597
1	1:2947688	0	2947688
1	1:2948677	0	2948677
1	1:2953240	0	2953240
1	1:2954895	0	2954895
1	1:2960877	0	2960877
1	1:2974590	0	2974590
1	1:2976403	0	2976403
1	1:2978020	0	2978020
1	1:2983489	0	2983489
1	1:2985823	0	2985823
1	1:2992096	0	2992096
1	1:2994361	0	2994361
1	1:3009576	0	3009576
1	1:3010967	0	3010967
1	1:3014827	0	3014827
1	1:3015550	0	3015550
1	1:3019541	0	3019541
1	1:3019619	0	3019619
1	1:3022200	0	3022200
1	1:3028422	0	3028422
1	1:3041368	0	3041368
1	1:3042640	0	3042640
1	1:3044578	0	3044578
1	1:3047200	0	3047200
1	1:3051176	0	3051176
1	1:3053538	0	3053538
1	1:3056433	0	3056433
1	1:3056823	0	3056823
1	1:3057294	0	3057294
1	1:3074356	0	3074356
1	1:3078772	0	3078772
1	1:3079043	0	3079043
1	1:3083845	0	3083845
1	1:3087642	0	3087642
1	1:3088926	0	3088926
1	1:3088952	0	3088952
1	1:3089274	0	3089274
1	1:3091804	0	3091804
1	1:3093925	0	3093925
1	1:3107202	0	3107202
1	1:3109987	0	3109987
1	1:3114537	0	3114537
1	1:3119384	0	3119384
1	1:3124748	0	3124748
1	1:3128349	0	3128349
1	1:3132186	0	3132186
1	1:3138835	0	3138835
1	1:3143336	0	3143336
1	1:3146061	0	3146061
1	1:3155708	0	3155708
1	1:3157285	0	3157285
1	1:3158323	0	3158323
1	1:3162647	0	3162647
1	1:3164216	0	3164216
1	1:3165364	0	3165364
1	1:3165644	0	3165644
1	1:3175687	0	3175687
1	1:3176122	0	3176122
1	1:3183588	0	3183588
1	1:3184700	0	3184700
1	1:3189234	0	3189234
1	1:3190542	0	3190542
1	1:3192345	0	3192345
1	1:3192441	0	3192441
1	1:3192537	0	3192537
1	1:3192544	0	3192544
1	1:3192742	0	3192742
1	1:3192879	0	3192879
1	1:3193231	0	3193231
1	1:3193654	0	3193654
1	1:3195765	0	3195765
1	1:3200170	0	3200170
1	1:3205807	0	3205807
1	1:3206761	0	3206761
1	1:3209803	0	3209803
1	1:3215201	0	3215201
1	1:3215710	0	3215710
1	1:3222044	0	3222044
1	1:3225751	0	3225751
1	1:3226447	0	3226447
1	1:3228791	0	3228791
1	1:3234487	0	3234487
1	1:3236980	0	3236980
1	1:3245645	0	3245645
1	1:3246781	0	3246781
1	1:3250533	0	3250533
1	1:3253438	0	3253438
1	1:3256641	0	3256641
1	1:3256768	0	3256768
1	1:3266479	0	3266479
1	1:3269952	0	3269952
1	1:3272995	0	3272995
1	1:3273008	0	3273008
1	1:3273100	0	3273100
1	1:3274121	0	3274121
1	1:3278122	0	3278122
1	1:3291317	0	3291317
1	1:3296387	0	3296387
1	1:3301587	0	3301587
1	1:3304131	0	3304131
1	1:3304188	0	3304188
1	1:3311258	0	3311258
1	1:3311369	0	3311369
1	1:3321905	0	3321905
1	1:3324401	0	3324401
1	1:3332437	0	3332437
1	1:3332831	0	3332831
1	1:3336925	0	3336925
1	1:3345319	0	3345319
1	1:3346205	0	3346205
1	1:3354721	0	3354721
1	1:3354796	0	3354796
1	1:3354837	0	3354837
1	1:3360272	0	3360272
1	1:3378515	0	3378515
1	1:3383579	0	3383579
1	1:3384655	0	3384655
1	1:3389472	0	3389472
1	1:3390189	0	3390189
1	1:3390270	0	3390270
1	1:3390359	0	3390359
1	1:3397235	0	3397235
1	1:3397634	0	3397634
1	1:3397703	0	3397703
1	1:3398222	0	3398222
1	1:3399180	0	3399180
1	1:3399838	0	3399838
1	1:3410634	0	3410634
1	1:3410899	0	3410899
1	1:3414516	0	3414516
1	1:3414575	0	3414575
1	1:3420641	0	3420641
1	1:3420706	0	3420706
1	1:3420751	0	3420751
1	1:3420990	0	3420990
1	1:3421235	0	3421235
1	1:3422361	0	3422361
1	1:3431206	0	3431206
1	1:3431312	0	3431312
1	1:3434783	0	3434783
1	1:3440625	0	3440625
1	1:3451521	0	3451521
1	1:3461448	0	3461448
1	1:3469418	0	3469418
1	1:3480553	0	3480553
1	1:3494073	0	3494073
1	1:3494729	0	3494729
1	1:3506941	0	3506941
1	1:3507433	0	3507433
1	1:3507866	0	3507866
1	1:3520861	0	3520861
1	1:3532337	0	3532337
1	1:3532418	0	3532418
1	1:3533642	0	3533642
1	1:3535095	0	3535095
1	1:3537375	0	3537375
1	1:3560460	0	3560460
1	1:3569057	0	3569057
1	1:3581318	0	3581318
1	1:3584359	0	3584359
1	1:3586829	0	3586829
1	1:3591180	0	3591180
1	1:3593169	0	3593169
1	1:3593932	0	3593932
1	1:3595392	0	3595392
1	1:3602584	0	3602584
1	1:3604654	0	3604654
1	1:3607836	0	3607836
1	1:3613432	0	3613432
1	1:3621330	0	3621330
1	1:3621629	0	3621629
1	1:3621745	0	3621745
1	1:3623988	0	3623988
1	1:3624180	0	3624180
1	1:3628736	0	3628736
1	1:3628748	0	3628748
1	1:3638623	0	3638623
1	1:3641353	0	3641353
1	1:3643248	0	3643248
1	1:3651162	0	3651162
1	1:3651269	0	3651269
1	1:3652414	0	3652414
1	1:3654657	0	3654657
1	1:3659938	0	3659938
1	1:3666516	0	3666516
1	1:3676286	0	3676286
1	1:3688215	0	3688215
1	1:3692376	0	3692376
1	1:3697886	0	3697886
1	1:3702581	0	3702581
1	1:3707890	0	3707890
1	1:3720095	0	3720095
1	1:3722413	0	3722413
1	1:3727949	0	3727949
1	1:3735231	0	3735231
1	1:3739116	0	3739116
1	1:3751344	0	3751344
1	1:3756610	0	3756610
1	1:3757628	0	3757628
1	1:3774404	0	3774404
1	1:3794515	0	3794515
1	1:3804053	0	3804053
1	1:3807045	0	3807045
1	1:3812457	0	3812457
1	1:3815116	0	3815116
1	1:3815469	0	3815469
1	1:3824083	0	3824083
1	1:3836920	0	3836920
1	1:3858690	0	3858690
1	1:3862655	0	3862655
1	1:3863640	0	3863640
1	1:3868153	0	3868153
1	1:3876116	0	3876116
1	1:3877912	0	3877912
1	1:3878721	0	3878721
1	1:3891848	0	3891848
1	1:3901619	0	3901619
1	1:3903377	0	3903377
1	1:3907884	0	3907884
1	1:3910551	0	3910551
1	1:3921411	0	3921411
1	1:3921521	0	3921521
1	1:3922286	0	3922286
1	1:3935953	0	3935953
1	1:3936132	0	3936132
1	1:3939530	0	3939530
1	1:3958162	0	3958162
1	1:3963097	0	3963097
1	1:3967022	0	3967022
1	1:3967741	0	3967741
1	1:3972706	0	3972706
1	1:3976210	0	3976210
1	1:3979626	0	3979626
1	1:3988281	0	3988281
1	1:3989669	0	3989669
1	1:3989969	0	3989969
1	1:3994051	0	3994051
1	1:3997620	0	3997620
1	1:4002045	0	4002045
1	1:4006988	0	4006988
1	1:4007156	0	4007156
1	1:4020179	0	4020179
1	1:4022967	0	4022967
1	1:4029132	0	4029132
1	1:4038108	0	4038108
1	1:4046842	0	4046842
1	1:4052639	0	4052639
1	1:4053357	0	4053357
1	1:4065004	0	4065004
1	1:4066500	0	4066500
1	1:4067600	0	4067600
1	1:4069327	0	4069327
1	1:4076132	0	4076132
1	1:4084031	0	4084031
1	1:4086312	0	4086312
1	1:4087395	0	4087395
1	1:4088253	0	4088253
1	1:4096367	0	4096367
1	1:4096992	0	4096992
1	1:4105439	0	4105439
1	1:4105808	0	4105808
1	1:4115681	0	4115681
1	1:4124532	0	4124532
1	1:4124593	0	4124593
1	1:4125037	0	4125037
1	1:4129759	0	4129759
1	1:4135141	0	4135141
1	1:4144942	0	4144942
1	1:4151189	0	4151189
1	1:4151973	0	4151973
1	1:4154546	0	4154546
1	1:4165304	0	4165304
1	1:4170222	0	4170222
1	1:4184296	0	4184296
1	1:4189260	0	4189260
1	1:4198195	0	4198195
1	1:4205931	0	4205931
1	1:4207282	0	4207282
1	1:4212182	0	4212182
1	1:4216687	0	4216687
1	1:4217468	0	4217468
1	1:4222658	0	4222658
1	1:4226368	0	4226368
1	1:4229753	0	4229753
1	1:4238507	0	4238507
1	1:4240905	0	4240905
1	1:4241063	0	4241063
1	1:4245862	0	4245862
1	1:4246197	0	4246197
1	1:4248440	0	4248440
1	1:4250108	0	4250108
1	1:4254004	0	4254004
1	1:4259983	0	4259983
1	1:4272071	0	4272071
1	1:4273200	0	4273200
1	1:4274253	0	4274253
1	1:4282493	0	4282493
1	1:4283062	0	4283062
1	1:4286791	0	4286791
1	1:4291733	0	4291733
1	1:4295124	0	4295124
1	1:4296174	0	4296174
1	1:4303548	0	4303548
1	1:4303550	0	4303550
1	1:4308175	0	4308175
1	1:4313199	0	4313199
1	1:4314458	0	4314458
1	1:4319478	0	4319478
1	1:4328194	0	4328194
1	1:4328576	0	4328576
1	1:4330009	0	4330009
1	1:4337569	0	4337569
1	1:4344920	0	4344920
1	1:4346720	0	4346720
1	1:4349507	0	4349507
1	1:4355867	0	4355867
1	1:4362493	0	4362493
1	1:4363968	0	4363968
1	1:4367058	0	4367058
1	1:4378662	0	4378662
1	1:4379116	0	4379116
1	1:4382089	0	4382089
1	1:4382883	0	4382883
1	1:4384819	0	4384819
1	1:4387121	0	4387121
1	1:4388620	0	4388620
1	1:4399601	0	4399601
1	1:4399756	0	4399756
1	1:4401939	0	4401939
1	1:4415711	0	4415711
1	1:4420746	0	4420746
1	1:4420751	0	4420751
1	1:4423087	0	4423087
1	1:4426292	0	4426292
1	1:4429528	0	4429528
1	1:4434378	0	4434378
1	1:4439289	0	4439289
1	1:4444001	0	4444001
1	1:4447163	0	4447163
1	1:4451759	0	4451759
1	1:4452365	0	4452365
1	1:4461884	0	4461884
1	1:4462140	0	4462140
1	1:4471430	0	4471430
1	1:4479787	0	4479787
1	1:4482025	0	4482025
1	1:4482755	0	4482755
1	1:4498415	0	4498415
1	1:4500500	0	4500500
1	1:4506277	0	4506277
1	1:4517788	0	4517788
1	1:4520410	0	4520410
1	1:4533517	0	4533517
1	1:4535439	0	4535439
1	1:4547176	0	4547176
1	1:4553327	0	4553327
1	1:4568921	0	4568921
1	1:4569824	0	4569824
1	1:4569914	0	4569914
1	1:4573626	0	4573626
1	1:4598265	0	4598265
1	1:4599435	0	4599435
1	1:4600313	0	4600313
1	1:4605863	0	4605863
1	1:4614412	0	4614412
1	1:4614866	0	4614866
1	1:4615979	0	4615979
1	1:4622408	0	4622408
1	1:4628238	0	4628238
1	1:4630559	0	4630559
1	1:4631908	0	4631908
1	1:4634830	0	4634830
1	1:4640620	0	4640620
1	1:4640871	0	4640871
1	1:4642296	0	4642296
1	1:4642978	0	4642978
1	1:4654517	0	4654517
1	1:4658388	0	4658388
1	1:4666847	0	4666847
1	1:4669018	0	4669018
1	1:4675978	0	4675978
1	1:4677657	0	4677657
1	1:4685042	0	4685042
1	1:4690099	0	4690099
1	1:4693323	0	4693323
1	1:4697264	0	4697264
1	1:4699499	0	4699499
1	1:4707060	0	4707060
1	1:4724233	0	4724233
1	1:4724298	0	4724298
1	1:4724944	0	4724944
1	1:4725017	0	4725017
1	1:4727598	0	4727598
1	1:4746343	0	4746343
1	1:4758173	0	4758173
1	1:4758492	0	4758492
1	1:4775332	0	4775332
1	1:4775438	0	4775438
1	1:4777675	0	4777675
1	1:4777735	0	4777735
1	1:4787533	0	4787533
1	1:4794001	0	4794001
1	1:4798042	0	4798042
1	1:4807696	0	4807696
1	1:4813712	0	4813712
1	1:4813773	0	4813773
1	1:4814501	0	4814501
1	1:4823093	0	4823093
1	1:4837314	0	4837314
1	1:4848338	0	4848338
1	1:4859367	0	4859367
1	1:4867302	0	4867302
1	1:4867586	0	4867586
1	1:4870286	0	4870286
1	1:4872388	0	4872388
1	1:4880854	0	4880854
1	1:4882656	0	4882656
1	1:4883503	0	4883503
1	1:4887716	0	4887716
1	1:4895581	0	4895581
1	1:4895793	0	4895793
1	1:4897898	0	4897898
1	1:4897979	0	4897979
1	1:4899765	0	4899765
1	1:4904389	0	4904389
1	1:4913471	0	4913471
1	1:4914224	0	4914224
1	1:4916427	0	4916427
1	1:4918840	0	4918840
1	1:4930943	0	4930943
1	1:4932235	0	4932235
1	1:4933940	0	4933940
1	1:4951877	0	4951877
1	1:4958058	0	4958058
1	1:4964098	0	4964098
1	1:4967935	0	4967935
1	1:4968557	0	4968557
1	1:4968691	0	4968691
1	1:4979630	0	4979630
1	1:4983881	0	4983881
1	1:4984608	0	4984608
1	1:4993697	0	4993697
1	1:4998140	0	4998140
1	1:5001822	0	5001822
1	1:5001884	0	5001884
1	1:5016766	0	5016766
1	1:5017355	0	5017355
1	1:5018407	0	5018407
1	1:5022021	0	5022021
1	1:5026690	0	5026690
1	1:5034570	0	5034570
1	1:5044948	0	5044948
1	1:5045257	0	5045257
1	1:5049776	0	5049776
1	1:5068306	0	5068306
1	1:5070744	0	5070744
1	1:5070803	0	5070803
1	1:5074579	0	5074579
1	1:5078059	0	5078059
1	1:5087848	0	5087848
1	1:5088475	0	5088475
1	1:5098314	0	5098314
1	1:5107373	0	5107373
1	1:5108688	0	5108688
1	1:5109436	0	5109436
1	1:5111415	0	5111415
1	1:5120296	0	5120296
1	1:5127049	0	5127049
1	1:5127065	0	5127065
1	1:5129362	0	5129362
1	1:5129917	0	5129917
1	1:5130752	0	5130752
1	1:5142093	0	5142093
1	1:5145828	0	5145828
1	1:5146186	0	5146186
1	1:5165601	0	5165601
1	1:5173472	0	5173472
1	1:5173956	0	5173956
1	1:5181525	0	5181525
1	1:5186923	0	5186923
1	1:5192497	0	5192497
1	1:5193252	0	5193252
1	1:5193665	0	5193665
1	1:5197299	0	5197299
1	1:5198591	0	5198591
1	1:5206659	0	5206659
1	1:5211174	0	5211174
1	1:5214717	0	5214717
1	1:5227297	0	5227297
1	1:5228722	0	5228722
1	1:5231809	0	5231809
1	1:5234327	0	5234327
1	1:5237798	0	5237798
1	1:5239216	0	5239216
1	1:5242003	0	5242003
1	1:5251096	0	5251096
1	1:5255847	0	5255847
1	1:5258389	0	5258389
1	1:5259210	0	5259210
1	1:5260855	0	5260855
1	1:5261959	0	5261959
1	1:5264997	0	5264997
1	1:5272648	0	5272648
1	1:5275822	0	5275822
1	1:5279069	0	5279069
1	1:5288380	0	5288380
1	1:5290207	0	5290207
1	1:5290337	0	5290337
1	1:5291698	0	5291698
1	1:5294380	0	5294380
1	1:5294443	0	5294443
1	1:5302076	0	5302076
1	1:5305212	0	5305212
1	1:5311656	0	5311656
1	1:5320805	0	5320805
1	1:5325165	0	5325165
1	1:5329316	0	5329316
1	1:5336729	0	5336729
1	1:5339495	0	5339495
1	1:5341541	0	5341541
1	1:5344387	0	5344387
1	1:5345591	0	5345591
1	1:5348302	0	5348302
1	1:5355365	0	5355365
1	1:5358201	0	5358201
1	1:5358353	0	5358353
1	1:5358503	0	5358503
1	1:5358629	0	5358629
1	1:5362882	0	5362882
1	1:5367962	0	5367962
1	1:5371758	0	5371758
1	1:5385036	0	5385036
1	1:5390800	0	5390800
1	1:5392239	0	5392239
1	1:5398308	0	5398308
1	1:5401194	0	5401194
1	1:5401708	0	5401708
1	1:5402638	0	5402638
1	1:5403255	0	5403255
1	1:5403725	0	5403725
1	1:5406033	0	5406033
1	1:5409913	0	5409913
1	1:5411045	0	5411045
1	1:5413828	0	5413828
1	1:5413967	0	5413967
1	1:5418102	0	5418102
1	1:5420353	0	5420353
1	1:5421210	0	5421210
1	1:5431143	0	5431143
1	1:5437833	0	5437833
1	1:5440356	0	5440356
1	1:5452564	0	5452564
1	1:5457638	0	5457638
1	1:5460124	0	5460124
1	1:5473564	0	5473564
1	1:5473827	0	5473827
1	1:5483867	0	5483867
1	1:5486258	0	5486258
1	1:5488214	0	5488214
1	1:5490017	0	5490017
1	1:5496950	0	5496950
1	1:5507632	0	5507632
1	1:5510941	0	5510941
1	1:5513493	0	5513493
1	1:5523572	0	5523572
1	1:5526436	0	5526436
1	1:5527044	0	5527044
1	1:5527152	0	5527152
1	1:5529775	0	5529775
1	1:5540690	0	5540690
1	1:5545430	0	5545430
1	1:5550148	0	5550148
1	1:5553087	0	5553087
1	1:5561806	0	5561806
1	1:5562664	0	5562664
1	1:5567013	0	5567013
1	1:5568403	0	5568403
1	1:5570171	0	5570171
1	1:5577075	0	5577075
1	1:5577925	0	5577925
1	1:5579762	0	5579762
1	1:5582350	0	5582350
1	1:5588570	0	5588570
1	1:5594215	0	5594215
1	1:5595467	0	5595467
1	1:5597050	0	5597050
1	1:5597936	0	5597936
1	1:5605415	0	5605415
1	1:5609172	0	5609172
1	1:5613484	0	5613484
1	1:5631515	0	5631515
1	1:5638914	0	5638914
1	1:5640276	0	5640276
1	1:5648146	0	5648146
1	1:5653371	0	5653371
1	1:5671367	0	5671367
1	1:5676297	0	5676297
1	1:5682196	0	5682196
1	1:5682984	0	5682984
1	1:5688115	0	5688115
1	1:5694034	0	5694034
1	1:5715888	0	5715888
1	1:5716630	0	5716630
1	1:5718414	0	5718414
1	1:5721059	0	5721059
1	1:5725800	0	5725800
1	1:5729351	0	5729351
1	1:5729978	0	5729978
1	1:5731920	0	5731920
1	1:5734554	0	5734554
1	1:5741606	0	5741606
1	1:5743480	0	5743480
1	1:5750260	0	5750260
1	1:5752275	0	5752275
1	1:5755361	0	5755361
1	1:5760540	0	5760540
1	1:5761929	0	5761929
1	1:5772911	0	5772911
1	1:5776460	0	5776460
1	1:5783685	0	5783685
1	1:5783742	0	5783742
1	1:5786039	0	5786039
1	1:5788975	0	5788975
1	1:5789860	0	5789860
1	1:5803805	0	5803805
1	1:5808019	0	5808019
1	1:5813974	0	5813974
1	1:5818732	0	5818732
1	1:5828169	0	5828169
1	1:5837487	0	5837487
1	1:5840872	0	5840872
1	1:5847529	0	5847529
1	1:5854013	0	5854013
1	1:5857273	0	5857273
1	1:5858128	0	5858128
1	1:5858984	0	5858984
1	1:5859783	0	5859783
1	1:5872125	0	5872125
1	1:5875227	0	5875227
1	1:5880458	0	5880458
1	1:5884441	0	5884441
1	1:5888122	0	5888122
1	1:5890495	0	5890495
1	1:5894434	0	5894434
1	1:5903125	0	5903125
1	1:5903493	0	5903493
1	1:5909177	0	5909177
1	1:5911617	0	5911617
1	1:5913658	0	5913658
1	1:5914635	0	5914635
1	1:5915498	0	5915498
1	1:5917733	0	5917733
1	1:5919201	0	5919201
1	1:5922251	0	5922251
1	1:5933137	0	5933137
1	1:5933678	0	5933678
1	1:5935971	0	5935971
1	1:5937931	0	5937931
1	1:5938634	0	5938634
1	1:5942338	0	5942338
1	1:5951185	0	5951185
1	1:5952099	0	5952099
1	1:5952940	0	5952940
1	1:5954744	0	5954744
1	1:5961804	0	5961804
1	1:5969355	0	5969355
1	1:5969443	0	5969443
1	1:5970612	0	5970612
1	1:5980716	0	5980716
1	1:5981149	0	5981149
1	1:5986910	0	5986910
1	1:5990705	0	5990705
1	1:5991606	0	5991606
1	1:5999729	0	5999729
1	1:6000470	0	6000470
1	1:6002553	0	6002553
1	1:6019012	0	6019012
1	1:6019910	0	6019910
1	1:6020587	0	6020587
1	1:6030929	0	6030929
1	1:6032982	0	6032982
1	1:6040172	0	6040172
1	1:6049263	0	6049263
1	1:6050010	0	6050010
1	1:6051350	0	6051350
1	1:6056739	0	6056739
1	1:6058618	0	6058618
1	1:6068069	0	6068069
1	1:6069869	0	6069869
1	1:6074648	0	6074648
1	1:6074747	0	6074747
1	1:6076736	0	6076736
1	1:6083527	0	6083527
1	1:6086305	0	6086305
1	1:6088890	0	6088890
1	1:6095277	0	6095277
1	1:6102284	0	6102284
1	1:6102561	0	6102561
1	1:6104986	0	6104986
1	1:6111076	0	6111076
1	1:6114280	0	6114280
1	1:6127778	0	6127778
1	1:6130845	0	6130845
1	1:6144132	0	6144132
1	1:6145491	0	6145491
1	1:6156485	0	6156485
1	1:6157425	0	6157425
1	1:6164019	0	6164019
1	1:6175994	0	6175994
1	1:6176600	0	6176600
1	1:6182140	0	6182140
1	1:6195632	0	6195632
1	1:6199563	0	6199563
1	1:6205788	0	6205788
1	1:6207299	0	6207299
1	1:6216636	0	6216636
1	1:6221622	0	6221622
1	1:6229379	0	6229379
1	1:6235928	0	6235928
1	1:6237778	0	6237778
1	1:6242325	0	6242325
1	1:6252142	0	6252142
1	1:6252149	0	6252149
1	1:6256230	0	6256230
1	1:6259115	0	6259115
1	1:6262118	0	6262118
1	1:6273823	0	6273823
1	1:6275919	0	6275919
1	1:6276090	0	6276090
1	1:6277207	0	6277207
1	1:6291251	0	6291251
1	1:6301428	0	6301428
1	1:6305667	0	6305667
1	1:6312270	0	6312270
1	1:6318635	0	6318635
1	1:6319264	0	6319264
1	1:6335848	0	6335848
1	1:6336193	0	6336193
1	1:6341898	0	6341898
1	1:6347707	0	6347707
1	1:6351237	0	6351237
1	1:6354074	0	6354074
1	1:6361742	0	6361742
1	1:6372524	0	6372524
1	1:6375826	0	6375826
1	1:6389044	0	6389044
1	1:6391160	0	6391160
1	1:6392560	0	6392560
1	1:6392613	0	6392613
1	1:6408448	0	6408448
1	1:6408782	0	6408782
1	1:6411290	0	6411290
1	1:6411717	0	6411717
1	1:6413241	0	6413241
1	1:6425443	0	6425443
1	1:6425556	0	6425556
1	1:6433871	0	6433871
1	1:6437755	0	6437755
1	1:6449402	0	6449402
1	1:6449462	0	6449462
1	1:6450601	0	6450601
1	1:6458002	0	6458002
1	1:6458621	0	6458621
1	1:6468421	0	6468421
1	1:6470087	0	6470087
1	1:6472372	0	6472372
1	1:6480529	0	6480529
1	1:6486433	0	6486433
1	1:6486969	0	6486969
1	1:6502445	0	6502445
1	1:6504143	0	6504143
1	1:6514844	0	6514844
1	1:6521767	0	6521767
1	1:6528535	0	6528535
1	1:6537847	0	6537847
1	1:6555570	0	6555570
1	1:6555605	0	6555605
1	1:6555765	0	6555765
1	1:6557304	0	6557304
1	1:6569082	0	6569082
1	1:6570882	0	6570882
1	1:6572307	0	6572307
1	1:6582106	0	6582106
1	1:6588961	0	6588961
1	1:6590457	0	6590457
1	1:6591217	0	6591217
1	1:6596126	0	6596126
1	1:6601278	0	6601278
1	1:6608790	0	6608790
1	1:6610921	0	6610921
1	1:6612088	0	6612088
1	1:6625308	0	6625308
1	1:6626264	0	6626264
1	1:6627306	0	6627306
1	1:6635251	0	6635251
1	1:6639696	0	6639696
1	1:6650424	0	6650424
1	1:6655039	0	6655039
1	1:6666181	0	6666181
1	1:6666403	0	6666403
1	1:6683696	0	6683696
1	1:6683913	0	6683913
1	1:6689069	0	6689069
1	1:6694389	0	6694389
1	1:6695233	0	6695233
1	1:6697593	0	6697593
1	1:6701277	0	6701277
1	1:6708911	0	6708911
1	1:6709027	0	6709027
1	1:6711112	0	6711112
1	1:6711401	0	6711401
1	1:6716374	0	6716374
1	1:6718580	0	6718580
1	1:6722028	0	6722028
1	1:6728708	0	6728708
1	1:6738717	0	6738717
1	1:6738769	0	6738769
1	1:6742846	0	6742846
1	1:6746419	0	6746419
1	1:6747528	0	6747528
1	1:6752740	0	6752740
1	1:6758235	0	6758235
1	1:6766750	0	6766750
1	1:6767710	0	6767710
1	1:6767859	0	6767859
1	1:6767983	0	6767983
1	1:6782107	0	6782107
1	1:6787496	0	6787496
1	1:6789664	0	6789664
1	1:6795639	0	6795639
1	1:6801911	0	6801911
1	1:6805656	0	6805656
1	1:6810500	0	6810500
1	1:6810622	0	6810622
1	1:6815296	0	6815296
1	1:6816172	0	6816172
1	1:6817869	0	6817869
1	1:6820316	0	6820316
1	1:6823440	0	6823440
1	1:6827090	0	6827090
1	1:6828628	0	6828628
1	1:6832517	0	6832517
1	1:6832843	0	6832843
1	1:6836633	0	6836633
1	1:6842576	0	6842576
1	1:6845633	0	6845633
1	1:6854488	0	6854488
1	1:6860352	0	6860352
1	1:6867954	0	6867954
1	1:6870273	0	6870273
1	1:6870602	0	6870602
1	1:6876357	0	6876357
1	1:6878685	0	6878685
1	1:6880371	0	6880371
1	1:6882071	0	6882071
1	1:6886030	0	6886030
1	1:6889930	0	6889930
1	1:6890568	0	6890568
1	1:6894756	0	6894756
1	1:6896062	0	6896062
1	1:6904981	0	6904981
1	1:6908141	0	6908141
1	1:6912040	0	6912040
1	1:6915119	0	6915119
1	1:6922121	0	6922121
1	1:6925078	0	6925078
1	1:6927569	0	6927569
1	1:6928679	0	6928679
1	1:6932894	0	6932894
1	1:6937438	0	6937438
1	1:6952492	0	6952492
1	1:6956669	0	6956669
1	1:6958115	0	6958115
1	1:6965862	0	6965862
1	1:6966362	0	6966362
1	1:6969196	0	6969196
1	1:6969535	0	6969535
1	1:6969559	0	6969559
1	1:6969619	0	6969619
1	1:6969825	0	6969825
1	1:6970162	0	6970162
1	1:6970411	0	6970411
1	1:6970413	0	6970413
1	1:6970464	0	6970464
1	1:6970518	0	6970518
1	1:6970638	0	6970638
1	1:6971800	0	6971800
1	1:6975658	0	6975658
1	1:6989261	0	6989261
1	1:6989273	0	6989273
1	1:6998437	0	6998437
1	1:6998707	0	6998707
1	1:6998800	0	6998800
1	1:7002765	0	7002765
1	1:7006680	0	7006680
1	1:7007092	0	7007092
1	1:7011247	0	7011247
1	1:7012952	0	7012952
1	1:7027516	0	7027516
1	1:7031409	0	7031409
1	1:7040846	0	7040846
1	1:7045537	0	7045537
1	1:7049023	0	7049023
1	1:7049648	0	7049648
1	1:7049987	0	7049987
1	1:7059132	0	7059132
1	1:7059225	0	7059225
1	1:7059258	0	7059258
1	1:7068009	0	7068009
1	1:7068795	0	7068795
1	1:7074220	0	7074220
1	1:7074337	0	7074337
1	1:7087012	0	7087012
1	1:7087119	0	7087119
1	1:7087391	0	7087391
1	1:7087456	0	7087456
1	1:7096728	0	7096728
1	1:7098084	0	7098084
1	1:7103442	0	7103442
1	1:7109142	0	7109142
1	1:7116432	0	7116432
1	1:7117277	0	7117277
1	1:7117536	0	7117536
1	1:7122594	0	7122594
1	1:7126809	0	7126809
1	1:7143494	0	7143494
1	1:7149135	0	7149135
1	1:7152712	0	7152712
1	1:7154220	0	7154220
1	1:7154239	0	7154239
1	1:7154333	0	7154333
1	1:7161401	0	7161401
1	1:7171795	0	7171795
1	1:7171846	0	7171846
1	1:7171977	0	7171977
1	1:7172221	0	7172221
1	1:7179796	0	7179796
1	1:7179968	0	7179968
1	1:7180111	0	7180111
1	1:7188403	0	7188403
1	1:7189593	0	7189593
1	1:7191353	0	7191353
1	1:7191460	0	7191460
1	1:7191582	0	7191582
1	1:7191952	0	7191952
1	1:7192100	0	7192100
1	1:7209102	0	7209102
1	1:7209158	0	7209158
1	1:7219013	0	7219013
1	1:7227273	0	7227273
1	1:7227464	0	7227464
1	1:7227924	0	7227924
1	1:7238002	0	7238002
1	1:7243766	0	7243766
1	1:7249152	0	7249152
1	1:7249959	0	7249959
1	1:7250651	0	7250651
1	1:7269052	0	7269052
1	1:7269711	0	7269711
1	1:7269787	0	7269787
1	1:7274614	0	7274614
1	1:7285572	0	7285572
1	1:7285646	0	7285646
1	1:7289829	0	7289829
1	1:7314299	0	7314299
1	1:7320864	0	7320864
1	1:7331615	0	7331615
1	1:7336362	0	7336362
1	1:7343191	0	7343191
1	1:7346565	0	7346565
1	1:7355727	0	7355727
1	1:7359226	0	7359226
1	1:7359406	0	7359406
1	1:7362347	0	7362347
1	1:7368287	0	7368287
1	1:7374669	0	7374669
1	1:7377615	0	7377615
1	1:7380468	0	7380468
1	1:7381840	0	7381840
1	1:7386495	0	7386495
1	1:7398183	0	7398183
1	1:7402067	0	7402067
1	1:7410717	0	7410717
1	1:7418122	0	7418122
1	1:7422328	0	7422328
1	1:7432665	0	7432665
1	1:7440227	0	7440227
1	1:7441146	0	7441146
1	1:7444517	0	7444517
1	1:7444909	0	7444909
1	1:7454796	0	7454796
1	1:7466294	0	7466294
1	1:7478345	0	7478345
1	1:7482549	0	7482549
1	1:7482879	0	7482879
1	1:7483084	0	7483084
1	1:7487806	0	7487806
1	1:7496087	0	7496087
1	1:7498561	0	7498561
1	1:7500384	0	7500384
1	1:7504578	0	7504578
1	1:7516230	0	7516230
1	1:7516823	0	7516823
1	1:7518722	0	7518722
1	1:7524171	0	7524171
1	1:7525620	0	7525620
1	1:7534383	0	7534383
1	1:7535544	0	7535544
1	1:7536855	0	7536855
1	1:7539391	0	7539391
1	1:7545715	0	7545715
1	1:7550446	0	7550446
1	1:7550636	0	7550636
1	1:7556697	0	7556697
1	1:7558520	0	7558520
1	1:7562146	0	7562146
1	1:7570938	0	7570938
1	1:7572815	0	7572815
1	1:7572841	0	7572841
1	1:7577690	0	7577690
1	1:7578311	0	7578311
1	1:7580904	0	7580904
1	1:7589351	0	7589351
1	1:7594032	0	7594032
1	1:7594463	0	7594463
1	1:7595786	0	7595786
1	1:7595908	0	7595908
1	1:7612897	0	7612897
1	1:7613464	0	7613464
1	1:7614030	0	7614030
1	1:7618692	0	7618692
1	1:7622333	0	7622333
1	1:7631798	0	7631798
1	1:7633136	0	7633136
1	1:7634064	0	7634064
1	1:7634120	0	7634120
1	1:7634190	0	7634190
1	1:7644475	0	7644475
1	1:7650048	0	7650048
1	1:7659106	0	7659106
1	1:7669564	0	7669564
1	1:7669935	0	7669935
1	1:7670014	0	7670014
1	1:7672776	0	7672776
1	1:7674373	0	7674373
1	1:7678703	0	7678703
1	1:7678721	0	7678721
1	1:7693725	0	7693725
1	1:7694698	0	7694698
1	1:7694873	0	7694873
1	1:7703544	0	7703544
1	1:7707288	0	7707288
1	1:7707590	0	7707590
1	1:7707701	0	7707701
1	1:7709936	0	7709936
1	1:7709988	0	7709988
1	1:7710434	0	7710434
1	1:7715878	0	7715878
1	1:7727284	0	7727284
1	1:7727918	0	7727918
1	1:7736862	0	7736862
1	1:7737289	0	7737289
1	1:7737821	0	7737821
1	1:7739484	0	7739484
1	1:7741112	0	7741112
1	1:7748239	0	7748239
1	1:7748473	0	7748473
1	1:7756588	0	7756588
1	1:7766557	0	7766557
1	1:7770080	0	7770080
1	1:7770083	0	7770083
1	1:7770197	0	7770197
1	1:7771036	0	7771036
1	1:7772170	0	7772170
1	1:7781004	0	7781004
1	1:7784442	0	7784442
1	1:7787275	0	7787275
1	1:7790111	0	7790111
1	1:7791752	0	7791752
1	1:7805472	0	7805472
1	1:7805608	0	7805608
1	1:7807833	0	7807833
1	1:7808869	0	7808869
1	1:7815149	0	7815149
1	1:7821939	0	7821939
1	1:7822385	0	7822385
1	1:7824981	0	7824981
1	1:7826025	0	7826025
1	1:7832372	0	7832372
1	1:7838456	0	7838456
1	1:7839122	0	7839122
1	1:7841154	0	7841154
1	1:7849514	0	7849514
1	1:7853350	0	7853350
1	1:7859261	0	7859261
1	1:7859805	0	7859805
1	1:7875614	0	7875614
1	1:7876105	0	7876105
1	1:7883211	0	7883211
1	1:7888381	0	7888381
1	1:7889449	0	7889449
1	1:7894308	0	7894308
1	1:7901653	0	7901653
1	1:7903684	0	7903684
1	1:7904912	0	7904912
1	1:7911506	0	7911506
1	1:7912952	0	7912952
1	1:7922023	0	7922023
1	1:7923669	0	7923669
1	1:7927035	0	7927035
1	1:7927699	0	7927699
1	1:7940818	0	7940818
1	1:7944252	0	7944252
1	1:7953354	0	7953354
1	1:7956078	0	7956078
1	1:7956997	0	7956997
1	1:7962458	0	7962458
1	1:7962713	0	7962713
1	1:7970414	0	7970414
1	1:7977797	0	7977797
1	1:7978320	0	7978320
1	1:7983458	0	7983458
1	1:7983594	0	7983594
1	1:7996766	0	7996766
1	1:7997255	0	7997255
1	1:8003146	0	8003146
1	1:8019879	0	8019879
1	1:8025594	0	8025594
1	1:8035783	0	8035783
1	1:8036474	0	8036474
1	1:8036728	0	8036728
1	1:8039052	0	8039052
1	1:8039437	0	8039437
1	1:8043788	0	8043788
1	1:8045815	0	8045815
1	1:8057099	0	8057099
1	1:8058464	0	8058464
1	1:8059661	0	8059661
1	1:8062239	0	8062239
1	1:8067587	0	8067587
1	1:8068287	0	8068287
1	1:8072600	0	8072600
1	1:8078843	0	8078843
1	1:8087858	0	8087858
1	1:8096700	0	8096700
1	1:8103070	0	8103070
1	1:8106256	0	8106256
1	1:8110681	0	8110681
1	1:8113964	0	8113964
1	1:8115066	0	8115066
1	1:8123801	0	8123801
1	1:8128844	0	8128844
1	1:8130306	0	8130306
1	1:8131697	0	8131697
1	1:8133420	0	8133420
1	1:8142587	0	8142587
1	1:8144298	0	8144298
1	1:8144437	0	8144437
1	1:8147034	0	8147034
1	1:8147144	0	8147144
1	1:8147299	0	8147299
1	1:8147969	0	8147969
1	1:8148036	0	8148036
1	1:8149699	0	8149699
1	1:8149795	0	8149795
1	1:8150185	0	8150185
1	1:8155633	0	8155633
1	1:8161737	0	8161737
1	1:8164330	0	8164330
1	1:8177230	0	8177230
1	1:8179027	0	8179027
1	1:8182846	0	8182846
1	1:8195864	0	8195864
1	1:8196195	0	8196195
1	1:8199020	0	8199020
1	1:8199179	0	8199179
1	1:8202505	0	8202505
1	1:8205198	0	8205198
1	1:8208951	0	8208951
1	1:8210017	0	8210017
1	1:8214566	0	8214566
1	1:8215106	0	8215106
1	1:8215477	0	8215477
1	1:8220068	0	8220068
1	1:8225915	0	8225915
1	1:8225976	0	8225976
1	1:8226045	0	8226045
1	1:8234731	0	8234731
1	1:8238630	0	8238630
1	1:8239103	0	8239103
1	1:8246050	0	8246050
1	1:8246294	0	8246294
1	1:8249042	0	8249042
1	1:8254631	0	8254631
1	1:8258692	0	8258692
1	1:8271050	0	8271050
1	1:8271525	0	8271525
1	1:8272307	0	8272307
1	1:8279793	0	8279793
1	1:8281308	0	8281308
1	1:8283787	0	8283787
1	1:8293625	0	8293625
1	1:8295277	0	8295277
1	1:8298138	0	8298138
1	1:8304308	0	8304308
1	1:8311253	0	8311253
1	1:8315355	0	8315355
1	1:8316155	0	8316155
1	1:8316217	0	8316217
1	1:8320942	0	8320942
1	1:8325777	0	8325777
1	1:8328306	0	8328306
1	1:8332050	0	8332050
1	1:8333612	0	8333612
1	1:8340388	0	8340388
1	1:8342923	0	8342923
1	1:8345200	0	8345200
1	1:8356644	0	8356644
1	1:8365795	0	8365795
1	1:8367114	0	8367114
1	1:8367766	0	8367766
1	1:8371925	0	8371925
1	1:8386437	0	8386437
1	1:8386801	0	8386801
1	1:8387908	0	8387908
1	1:8398046	0	8398046
1	1:8399346	0	8399346
1	1:8399938	0	8399938
1	1:8408802	0	8408802
1	1:8409912	0	8409912
1	1:8419891	0	8419891
1	1:8425242	0	8425242
1	1:8425959	0	8425959
1	1:8427706	0	8427706
1	1:8429256	0	8429256
1	1:8433832	0	8433832
1	1:8438829	0	8438829
1	1:8440879	0	8440879
1	1:8442393	0	8442393
1	1:8442504	0	8442504
1	1:8443544	0	8443544
1	1:8448137	0	8448137
1	1:8448292	0	8448292
1	1:8453333	0	8453333
1	1:8453416	0	8453416
1	1:8459830	0	8459830
1	1:8460489	0	8460489
1	1:8460903	0	8460903
1	1:8461440	0	8461440
1	1:8469552	0	8469552
1	1:8475907	0	8475907
1	1:8475985	0	8475985
1	1:8478071	0	8478071
1	1:8478467	0	8478467
1	1:8484359	0	8484359
1	1:8492575	0	8492575
1	1:8494420	0	8494420
1	1:8501317	0	8501317
1	1:8502316	0	8502316
1	1:8504278	0	8504278
1	1:8510536	0	8510536
1	1:8510832	0	8510832
1	1:8511013	0	8511013
1	1:8519604	0	8519604
1	1:8522843	0	8522843
1	1:8528277	0	8528277
1	1:8531569	0	8531569
1	1:8536065	0	8536065
1	1:8537441	0	8537441
1	1:8540529	0	8540529
1	1:8547824	0	8547824
1	1:8548259	0	8548259
1	1:8548368	0	8548368
1	1:8548383	0	8548383
1	1:8549690	0	8549690
1	1:8554168	0	8554168
1	1:8554788	0	8554788
1	1:8563910	0	8563910
1	1:8568516	0	8568516
1	1:8568633	0	8568633
1	1:8573198	0	8573198
1	1:8582306	0	8582306
1	1:8582808	0	8582808
1	1:8586337	0	8586337
1	1:8590717	0	8590717
1	1:8591628	0	8591628
1	1:8596201	0	8596201
1	1:8600103	0	8600103
1	1:8600395	0	8600395
1	1:8606624	0	8606624
1	1:8609195	0	8609195
1	1:8621213	0	8621213
1	1:8623754	0	8623754
1	1:8632425	0	8632425
1	1:8634615	0	8634615
1	1:8634749	0	8634749
1	1:8641148	0	8641148
1	1:8641388	0	8641388
1	1:8648954	0	8648954
1	1:8650658	0	8650658
1	1:8660009	0	8660009
1	1:8660409	0	8660409
1	1:8663042	0	8663042
1	1:8666666	0	8666666
1	1:8670166	0	8670166
1	1:8673690	0	8673690
1	1:8676229	0	8676229
1	1:8677404	0	8677404
1	1:8677423	0	8677423
1	1:8681576	0	8681576
1	1:8682605	0	8682605
1	1:8683607	0	8683607
1	1:8690617	0	8690617
1	1:8694258	0	8694258
1	1:8700611	0	8700611
1	1:8708455	0	8708455
1	1:8710093	0	8710093
1	1:8712926	0	8712926
1	1:8719700	0	8719700
1	1:8727882	0	8727882
1	1:8730940	0	8730940
1	1:8731622	0	8731622
1	1:8734126	0	8734126
1	1:8745448	0	8745448
1	1:8749575	0	8749575
1	1:8750982	0	8750982
1	1:8756913	0	8756913
1	1:8763192	0	8763192
1	1:8765988	0	8765988
1	1:8771565	0	8771565
1	1:8772113	0	8772113
1	1:8782816	0	8782816
1	1:8783017	0	8783017
1	1:8792307	0	8792307
1	1:8795475	0	8795475
1	1:8795784	0	8795784
1	1:8797263	0	8797263
1	1:8807890	0	8807890
1	1:8809935	0	8809935
1	1:8815203	0	8815203
1	1:8826615	0	8826615
1	1:8828521	0	8828521
1	1:8828549	0	8828549
1	1:8829205	0	8829205
1	1:8829249	0	8829249
1	1:8835276	0	8835276
1	1:8838557	0	8838557
1	1:8845498	0	8845498
1	1:8846956	0	8846956
1	1:8853248	0	8853248
1	1:8858099	0	8858099
1	1:8859018	0	8859018
1	1:8872913	0	8872913
1	1:8884743	0	8884743
1	1:8890473	0	8890473
1	1:8893402	0	8893402
1	1:8906618	0	8906618
1	1:8909940	0	8909940
1	1:8910791	0	8910791
1	1:8914372	0	8914372
1	1:8922730	0	8922730
1	1:8929387	0	8929387
1	1:8931010	0	8931010
1	1:8932495	0	8932495
1	1:8941424	0	8941424
1	1:8948150	0	8948150
1	1:8949492	0	8949492
1	1:8950619	0	8950619
1	1:8951609	0	8951609
1	1:8978984	0	8978984
1	1:8984087	0	8984087
1	1:8992168	0	8992168
1	1:8999449	0	8999449
1	1:9002430	0	9002430
1	1:9013411	0	9013411
1	1:9013944	0	9013944
1	1:9020925	0	9020925
1	1:9023748	0	9023748
1	1:9028974	0	9028974
1	1:9029862	0	9029862
1	1:9032907	0	9032907
1	1:9043731	0	9043731
1	1:9047787	0	9047787
1	1:9052388	0	9052388
1	1:9059225	0	9059225
1	1:9061665	0	9061665
1	1:9061818	0	9061818
1	1:9071464	0	9071464
1	1:9076028	0	9076028
1	1:9078507	0	9078507
1	1:9087206	0	9087206
1	1:9089908	0	9089908
1	1:9090934	0	9090934
1	1:9098337	0	9098337
1	1:9106181	0	9106181
1	1:9106421	0	9106421
1	1:9115675	0	9115675
1	1:9127214	0	9127214
1	1:9128107	0	9128107
1	1:9155227	0	9155227
1	1:9156704	0	9156704
1	1:9162097	0	9162097
1	1:9163620	0	9163620
1	1:9164811	0	9164811
1	1:9173618	0	9173618
1	1:9173770	0	9173770
1	1:9182578	0	9182578
1	1:9191488	0	9191488
1	1:9200876	0	9200876
1	1:9205489	0	9205489
1	1:9207142	0	9207142
1	1:9213255	0	9213255
1	1:9214723	0	9214723
1	1:9219246	0	9219246
1	1:9223975	0	9223975
1	1:9225672	0	9225672
1	1:9230866	0	9230866
1	1:9232739	0	9232739
1	1:9239876	0	9239876
1	1:9239940	0	9239940
1	1:9239996	0	9239996
1	1:9253415	0	9253415
1	1:9256296	0	9256296
1	1:9263237	0	9263237
1	1:9272386	0	9272386
1	1:9273963	0	9273963
1	1:9279729	0	9279729
1	1:9288447	0	9288447
1	1:9291743	0	9291743
1	1:9293358	0	9293358
1	1:9293950	0	9293950
1	1:9296066	0	9296066
1	1:9298954	0	9298954
1	1:9308395	0	9308395
1	1:9312306	0	9312306
1	1:9312347	0	9312347
1	1:9325163	0	9325163
1	1:9337753	0	9337753
1	1:9339252	0	9339252
1	1:9339376	0	9339376
1	1:9341744	0	9341744
1	1:9345543	0	9345543
1	1:9346741	0	9346741
1	1:9359451	0	9359451
1	1:9360703	0	9360703
1	1:9361471	0	9361471
1	1:9362257	0	9362257
1	1:9370217	0	9370217
1	1:9376743	0	9376743
1	1:9379664	0	9379664
1	1:9394727	0	9394727
1	1:9398954	0	9398954
1	1:9404716	0	9404716
1	1:9404922	0	9404922
1	1:9410007	0	9410007
1	1:9418719	0	9418719
1	1:9419181	0	9419181
1	1:9424059	0	9424059
1	1:9430555	0	9430555
1	1:9430985	0	9430985
1	1:9441381	0	9441381
1	1:9441676	0	9441676
1	1:9441886	0	9441886
1	1:9442960	0	9442960
1	1:9452087	0	9452087
1	1:9458299	0	9458299
1	1:9462729	0	9462729
1	1:9467516	0	9467516
1	1:9473293	0	9473293
1	1:9473482	0	9473482
1	1:9478091	0	9478091
1	1:9485398	0	9485398
1	1:9487351	0	9487351
1	1:9493388	0	9493388
1	1:9493512	0	9493512
1	1:9502254	0	9502254
1	1:9510175	0	9510175
1	1:9514890	0	9514890
1	1:9529381	0	9529381
1	1:9534142	0	9534142
1	1:9534361	0	9534361
1	1:9542626	0	9542626
1	1:9551349	0	9551349
1	1:9558392	0	9558392
1	1:9558473	0	9558473
1	1:9558550	0	9558550
1	1:9558807	0	9558807
1	1:9560441	0	9560441
[truncated: 451,447 more rows]
