# Supplementary material for: Genomic mapping identifies two genetic variants in the MC1R gene for coat colour variation in Chinese Tan sheep
Source: PLoS One. 2020 Aug 20;15(8):e0235426. doi: 10.1371/journal.pone.0235426 (PMC7444486; doi:10.1371/journal.pone.0235426)
Supplement: S3 File — (TXT) [file pone.0235426.s003.txt]

0	5508324339951100318704_P1-A3.CEL	1
0	5508324339951100318704_P1-A4.CEL	1
0	5508324339951100318704_P1-B4.CEL	1
0	5508324339951100318704_P1-B9.CEL	1
0	5508324339951100318704_P1-B12.CEL	1
0	5508324339951100318704_P1-C2.CEL	1
0	5508324339951100318704_P1-C5.CEL	2
0	5508324339951100318704_P1-D1.CEL	2
0	5508324339951100318704_P1-D3.CEL	1
0	5508324339951100318704_P1-D4.CEL	1
0	5508324339951100318704_P1-D5.CEL	1
0	5508324339951100318704_P1-D10.CEL	1
0	5508324339951100318704_P1-E1.CEL	1
0	5508324339951100318704_P1-E3.CEL	2
0	5508324339951100318704_P1-F6.CEL	2
0	5508324339951100318704_P1-G2.CEL	1
0	5508324339951100318704_P1-G4.CEL	2
0	5508324339951100318704_P1-G6.CEL	2
0	5508324339951100318704_P1-G7.CEL	1
0	5508324339951100318704_P1-G12.CEL	2
0	5508324339951100318704_P1-H2.CEL	1
0	5508324339951100318704_P1-H3.CEL	2
0	5508324339951100318704_P1-H6.CEL	2
0	5508324339951100318708_P1-A6.CEL	1
0	5508324339951100318708_P1-A7.CEL	1
0	5508324339951100318708_P1-B6.CEL	1
0	5508324339951100318708_P1-B9.CEL	1
0	5508324339951100318708_P1-D6.CEL	1
0	5508324339951100318708_P1-D9.CEL	1
0	5508324339951100318708_P1-E4.CEL	1
0	5508324339951100318708_P1-E12.CEL	1
0	5508324339951100318708_P1-F8.CEL	1
0	5508324339951100318708_P1-G6.CEL	2
0	5508324339951100318708_P1-G9.CEL	1
0	5508324339951100318708_P1-H1.CEL	1
0	5508324339951100318708_P1-H3.CEL	1
0	5508324339951100318708_P1-H7.CEL	1
0	5508324339951100318709_P2-B1.CEL	2
0	5508324339951100318709_P2-B11.CEL	1
0	5508324339951100318709_P2-C6.CEL	1
0	5508324339951100318709_P2-C7.CEL	2
0	5508324339951100318709_P2-C8.CEL	2
0	5508324339951100318709_P2-C9.CEL	1
0	5508324339951100318709_P2-C11.CEL	2
0	5508324339951100318709_P2-D1.CEL	2
0	5508324339951100318709_P2-D2.CEL	2
0	5508324339951100318709_P2-D3.CEL	1
0	5508324339951100318709_P2-D5.CEL	1
0	5508324339951100318709_P2-D9.CEL	2
0	5508324339951100318709_P2-D10.CEL	2
0	5508324339951100318709_P2-D12.CEL	1
0	5508324339951100318709_P2-E1.CEL	1
0	5508324339951100318709_P2-E6.CEL	1
0	5508324339951100318709_P2-E9.CEL	1
0	5508324339951100318709_P2-F11.CEL	1
0	5508324339951100318709_P2-F12.CEL	1
0	5508324339951100318709_P2-G1.CEL	1
0	5508324339951100318709_P2-G2.CEL	1
0	5508324339951100318709_P2-G3.CEL	1
0	5508324339951100318709_P2-G4.CEL	1
0	5508324339951100318709_P2-G5.CEL	1
0	5508324339951100318709_P2-G6.CEL	2
0	5508324339951100318709_P2-G7.CEL	2
0	5508324339951100318709_P2-G8.CEL	2
0	5508324339951100318709_P2-G9.CEL	2
0	5508324339951100318709_P2-G10.CEL	2
0	5508324339951100318709_P2-H1.CEL	2
0	5508324339951100318709_P2-H2.CEL	1
0	5508324339951100318709_P2-H3.CEL	2
0	5508324339951100318709_P2-H4.CEL	2
0	5508324339951100318709_P2-H5.CEL	2
0	5508324339951100318709_P2-H7.CEL	1
0	5508324339951100318709_P2-H9.CEL	1
0	5508324339951100318709_P2-H10.CEL	2
0	5508324339951100318709_P2-H11.CEL	2
Note: 1 stands for controles (white coat colour) aand 2 is leveled for cases (black-head colour).
